# Supplementary material for: Genomic landscape of pleural mesothelioma in Japanese patients: A comprehensive analysis using nationwide database
Source: Transl Oncol. 2026 Mar 18;67:102731. doi: 10.1016/j.tranon.2026.102731 (PMC13018873; doi:10.1016/j.tranon.2026.102731)
Supplement: Supplementary file 2 — Supplementary Table S1. List of alterations of CGP panels [file mmc2.xlsx]

## Sheet: Foundation One
Base substitutions, insertions/deletions, and copy number alterations												Fusion genes
ABL1	ACVR1B	AKT1	AKT2	AKT3	ALK	ALOX12B	AMER1	APC	AR			ALK	BCL2	BCR	BRAF	BRCA1	BRCA2
							(FAM123B or WTX)					CD74	EGFR	ETV4	ETV5	ETV6	EWSR1
ARAF	ARFRP1	ARID1A	ASXL1	ATM	ATR	ATRX	AURKA	AURKB	AXIN1			EZR	FGFR1	FGFR2	FGFR3	KIT	KMT2A(MLL)
AXL	BAP1	BARD1	BCL2	BCL2L1	BCL2L2	BCL6	BCOR	BCORL1	BRAF			MSH2	MYB	MYC	NOTCH2	NTRK1	NTRK2
BRCA1	BRCA2	BRD4	BRIP1	BTG1	BTG2	BTK	CALR	CARD11	CASP8			NUTM1	PDGFRA	RAF1	RARA	RET	ROS1
CBFB	CBL	CCND1	CCND2	CCND3	CCNE1	CD22	CD274	CD70	CD79A			RSPO2	SDC4	SLC34A2	TERC	TERT	TMPRSS2
							(PD-L1)
CD79B	CDC73	CDH1	CDK12	CDK4	CDK6	CDK8	CDKN1A	CDKN1B	CDKN2A
CDKN2B	CDKN2C	CEBPA	CHEK1	CHEK2	CIC	CREBBP	CRKL	CSF1R	CSF3R
CTCF	CTNNA1	CTNNB1	CUL3	CUL4A	CXCR4	CYP17A1	DAXX	DDR1	DDR2
DIS3	DNMT3A	DOT1L	EED	EGFR	EMSY	EP300	EPHA3	EPHB1	EPHB4
					(C11orf30)
ERBB2	ERBB3	ERBB4	ERCC4	ERG	ERRFI1	ESR1	EZH2	FANCA	FANCC
FANCG	FANCL	FAS	FBXW7	FGF10	FGF12	FGF14	FGF19	FGF23	FGF3
FGF4	FGF6	FGFR1	FGFR2	FGFR3	FGFR4	FH	FLCN	FLT1	FLT3
FOXL2	FUBP1	GABRA6	GATA3	GATA4	GATA6	GID4	GNA11	GNA13	GNAQ
						(C17orf39)
GNAS	GRM3	GSK3B	H3-3A	HDAC1	HGF	HNF1A	HRAS	HSD3B1	ID3
			(H3F3A)
IDH1	IDH2	IGF1R	IKBKE	IKZF1	INPP4B	IRF2	IRF4	IRS2	JAK1
JAK2	JAK3	JUN	KDM5A	KDM5C	KDM6A	KDR	KEAP1	KEL	KIT
KLHL6	KMT2A	KMT2D	KRAS	LTK	LYN	MAF	MAP2K1	MAP2K2	MAP2K4
	(MLL)	(MLL2)					(MEK1)	(MEK2)
MAP3K1	MAP3K13	MAPK1	MCL1	MDM2	MDM4	MED12	MEF2B	MEN1	MERTK
MET	MITF	MKNK1	MLH1	MPL	MRE11	MSH2	MSH3	MSH6	MST1R
					(MRE11A)
MTAP	MTOR	MUTYH	MYC	MYCL	MYCN	MYD88	NBN	NF1	NF2
				(MYCL1)
NFE2L2	NFKBIA	NKX2-1	NOTCH1	NOTCH2	NOTCH3	NPM1	NRAS	NSD2	NSD3
								(WHSC1 or MMSET)	(WHSC1L1)
NT5C2	NTRK1	NTRK2	NTRK3	P2RY8	PALB2	PARP1	PARP2	PARP3	PAX5
PBRM1	PDCD1	PDCD1LG2	PDGFRA	PDGFRB	PDK1	PIK3C2B	PIK3C2G	PIK3CA	PIK3CB
	(PD-1)	(PD-L2)
PIK3R1	PIM1	PMS2	POLD1	POLE	PPARG	PPP2R1A	PPP2R2A	PRDM1	PRKAR1A
PRKCI	PRKN	PTCH1	PTEN	PTPN11	PTPRO	QKI	RAC1	RAD21	RAD51
	(PARK2)
RAD51B	RAD51C	RAD51D	RAD52	RAD54L	RAF1	RARA	RB1	RBM10	REL
RET	RICTOR	RNF43	ROS1	RPTOR	SDHA	SDHB	SDHC	SDHD	SETD2
SF3B1	SGK1	SMAD2	SMAD4	SMARCA4	SMARCB1	SMO	SNCAIP	SOCS1	SOX2
SOX9	SPEN	SPOP	SRC	STAG2	STAT3	STK11	SUFU	SYK	TBX3
TEK	TENT5C	TET2	TGFBR2	TIPARP	TNFAIP3	TNFRSF14	TP53	TSC1	TSC2
	(FAM46C)
TYRO3	U2AF1	VEGFA	VHL	WT1	XPO1	XRCC2	ZNF217	ZNF703

## Sheet: NCC oncopanel
Base substitutions, insertions/deletions, and copy number alterations						Fusion genes
ABL1	CTNNB1	KEAP1	NTRK3	TP53		AKT2
ACTN4	CUL3	KIT	PALB2	TSC1		ALK
AKT1	DDR2	KRAS	PBRM1	TSC2		BRAF
AKT2	EGFR	MAP2K1	PDGFRA	VHL		ERBB3
AKT3	ERBB2/HER2	MAP2K2	PDGFRB			FGFR2
ALK	ENO1	MAP2K4	PIK3CA			FGFR3
APC	EP300	MAP3K1	PIK3R1			NRG1
ARAF	ERBB3	MAP3K4	PIK3R2			NTRK1
ARID1A	ERBB4	MDM2	PMS2			NTRK2
ARID2	ESR1	MDM4	POLD1			NTRK3
ATM	EZH2	MEN1	POLE			PDGFRA
AXIN1	FBXW7	MET	PRKCI			RET
AXL	FGFR1	MLH1	PTEN			ROS1
B2M	FGFR2	MSH2	RAC1
BAP1	FGFR3	MSH6	RAC2
BARD1	FGFR4	MTAP	RAD51B
BCL2L11/BIM	FLT3	MTOR	RAF1
BRAF	GNAQ	MYC	RB1
BRCA1	GNA11	MYCN	RET
BRCA2	GNAS	NF1	RHOA
CCND1	HRAS	NF2	ROS1
CCNE1	IDH1	NFE2L2	SETBP1
CD274/PD-L1	IDH2	NOTCH1	SETD2
CDK4	IGF1R	NOTCH2	SMAD4
CDK6	IGF2	NOTCH3	SMARCA4
CDK12	IL7R	NRG1	SMARCB1
CDKN2A	JAK1	NRAS	SMO
CHEK2	JAK2	NT5C2	STAT3
CRKL	JAK3	NTRK1	STK11
CREBBP	KDM6A	NTRK2	TERT

## Sheet: Guardant 360
Base substitutions, insertions/deletions, and copy number alterations									Fusion genes
AKT1	ALK	APC	AR	ARAF	ARID1A	ATM	BRAF		ALK
BRCA1	BRCA2	CCND1	CCND2	CCNE1	CDH1	CDK4	CDK6		FGFR2
CDK12	CDKN2A	CTNNB1	DDR2	EGFR	ERBB2	ESR1	EZH2		FGFR3
FBXW7	FGFR1	FGFR2	FGFR3	GATA3	GNA11	GNAQ	GNAS		NTRK1
HNF1A	HRAS	IDH1	IDH2	JAK2	JAK3	KIT	KRAS		RET
MAP2K1	MAP2K2	MAPK1	MAPK3	MET	MLH1	MPL	MTOR		ROS1
MYC	NF1	NFE2L2	NOTCH1	NPM1	NRAS	NTRK1	NTRK3
PDGFRA	PIK3CA	PTEN	PTPN11	RAF1	RB1	RET	RHEB
RHOA	RIT1	ROS1	SMAD4	SMO	STK11	TERT	TP53

## Sheet: GenMinTOP
Base substitutions, insertions/deletions, and copy number alterations																	Fusion genes
ABCB4	BARD1	CDK8	DDB2	ERG	FOXO1	H3C6(HIST1H3E)	KDM6B	MEN1	NT5C2	PLCB4	RAC1	RUNX1T1	SPRTN	TSC1			ABCC1	BRD4	CUL1	FGFR2	KLHL7	NCKIPSD	PLXND1	SEC31A	TBL1XR1	ZNF384
ABL1	BAX	CDKN1A	DDR2	ERRFI1	FOXP1	H3C7(HIST1H3F)	KDR	MET	NTHL1	PLCG1	RAC2	RXRA	SPTA1	TSC2			ABI1	BTBD1	CUX1	FGFR3	KLK2	NCOA1	PML	SEC61G	TCEA1	ZNF444
ABL2	BBC3	CDKN1B	DDX3X	ESR1(ER)	FPR1	H3C8(HIST1H3G)	KEAP1	MGA	NTRK1	PLCG2	RAD21	RYBP	SRC	TSHR			ABI2	BTBD18	CYP39A1	FGR	KMT2A(MLL)	NCOA2	POU5F1	SEPTIN2	TCF12	ZNF618
ABRAXAS1	BCL10	CDKN1C	DDX41	ETV1	FRS2	HAX1	KEL	MGMT	NTRK2	PLK2	RAD50	SBDS	SRSF2	TTK			ABL1	BTF3L4	DAB2IP	FHDC1	KNL1	NCOA4	PPARG	SEPTIN5	TCF3	ZNF703
ACD	BCL2	CDKN2A	DGCR8	ETV4	FUBP1	HERC2	KIF1B	MITF	NTRK3	PMAIP1	RAD51	SDHA	STAG2	TYMS			ABL2	CAMTA1	DAZL	FHIT	KRAS	NDRG1	PPFIBP1	SEPTIN6	TCF7L2	ZSCAN30
ACTN4	BCL2L1	CDKN2B	DICER1	ETV5	FYN	HGF	KIT	MLH1	NUF2	PMS1	RAD51B	SDHAF2	STAT3	U2AF1			ACBD6	CANT1	DCTN1	FLI1	KTN1	NF1	PPHLN1	SEPTIN8	TECR
ACVR1	BCL2L11(BIM)	CDKN2C	DIS3	ETV6	GAB1	HIF1A	KLF4	MLH3	NUP93	PMS2	RAD51C	SDHB	STAT4	UBE2T			ACSL3	CARS1	DDIT3	FN1	LAMTOR1	NFASC	PRCC	SEPTIN9	TERT
ACVR1B	BCL2L2	CEBPA	DIS3L2	EWSR1	GABRA6	HNF1A	KLF5	MLLT1	ODC1	PNRC1	RAD51D	SDHC	STAT5A	UGT1A1			ACTB	CASP7	DDX5	FOSB	LASP1	NFATC1	PRDM10	SET	TET1
ACVR2A	BCL6	CENPA	DKC1	EXO1	GALNT12	HOXB13	KLF6	MPL	OGG1	POLD1	RAD52	SDHD	STAT5B	UPF1			ACTN4	CASP8AP2	DGKB	FOXO1	LEUTX	NFATC2	PRKACA	SFPQ	TFE3
ADGRA2	BCOR	CEP57	DLC1	EXT1	GALNT14	HRAS	KLHL5	MRE11(MRE11A)	OPCML	POLE	RAD54B	SEC23B	STIM1	USP22			ACVR2A	CBFA2T3	DHH	FOXO3	LGR5	NFIA	PRKACB	SH3GL1	TFG
AGO2	BCORL1	CFTR	DLG2	EXT2	GATA1	HSD3B1	KLHL6	MSH2	OTX2	POLH	RAD54L	SESN1	STK11(LKB1)	USP8			ADCY9	CBL	DNAJB1	FOXO4	LMNA	NFIB	PRKAR1A	SHTN1	THADA
AIP	BCR	CHD2	DNAJB1	EZH1	GATA2	HSP90AA1	KMT2A(MLL)	MSH3	PAK1	POLQ	RAF1(CRAF)	SESN2	STK19	VAV1			AFAP1	CCAR2	DPM1	FRYL	LPP	NFIX	PRKAR1B	SLC12A7	TLE5
AKT1	BIRC3	CHD4	DNMT1	EZH2	GATA3	ICOSLG	KMT2B	MSH6	PAK3	POT1	RANBP2	SESN3	STK40	VEGFA			AFDN	CCDC170	DUX4	FUS	LRIG3	NONO	PRKAR2A	SLC26A6	TMBIM4
AKT2	BLM	CHEK1	DNMT3A	FANCA	GATA4	ID3	KMT2C	MSI1	PAK5	PPARG	RARA	SETBP1	STN1	VHL			AFF1	CCDC6	DVL2	GAB2	LRP1	NOTCH1	PRKAR2B	SLC34A2	TMCC1
AKT3	BMPR1A	CHEK2	DNMT3B	FANCB	GATA6	IDH1	KMT2D(MLL2)	MSI2	PALB2	PPM1D	RASA1	SETD2	SUFU	VTCN1			AFF3	CCDC88A	DYNC1I2	GAS7	LRRFIP1	NPM1	PRKCA	SLC3A2	TMPRSS2
ALK	BRAF	CHUK	DOT1L	FANCC	GEN1	IDH2	KMT5A	MST1	PALLD	PPP1CB	RB1	SETDB1	SUZ12	WRAP53			AFF4	CCDC91	DYRK2	GATM	LSM14A	NR4A3	PRKCB	SLC43A3	TOP3A
ALMS1	BRCA1	CIC	DPYD	FANCD2	GID4(C17orf39)	IFNGR1	KNSTRN	MST1R	PARN	PPP2R1A	RBL1	SF3B1	SYK	WRN			AGAP3	CCNB1IP1	EBF1	GGA2	MAGI3	NRG1	PRKCD	SLC44A1	TP53
ALOX12B	BRCA2	CMTR2	DROSHA	FANCE	GJB2	IGF1	KRAS	MTAP	PARP1	PPP3CA	RBL2	SH2B3	TAF1	WT1			AGBL4	CCNB3	EGF	GIPC2	MAML2	NTRK1	PRKCE	SLC45A3	TP63
AMER1	BRD4	CNBD1	DUSP4	FANCF	GLI1	IGF1R	LATS1	MTOR	PARP2	PPP4R2	RBM10	SH2D1A	TAP1	WWOX			AGK	CCND3	EGFR	GIT2	MAML3	NTRK2	PRRC2B	SMARCA5	TPM3
ANKRD11	BRIP1	COL22A1	E2F3	FANCG	GLI2	IGF2	LATS2	MUTYH	PARP3	PPP6C	RBM15	SHKBP1	TAP2	WWTR1			AGPAT5	CD63	EHF	GLI1	MAMLD1	NTRK3	PSPH	SMARCB1	TPM4
APC	BTG1	COP1	EED	FANCI	GNA11	IGF2R	LIN28B	MYB	PARP4	PRDM1	RECQL	SHOC2	TBL1XR1	XIAP			AHCYL1	CD74	EIF3K	GLIS2	MAPRE1	NUB1	PTPRK	SND1	TPR
APCDD1	BTK	COPS3	EGFL7	FANCL	GNA13	IKBKE	LMO1	MYC	PASK	PRDM14	RECQL4	SHQ1	TBX3	XPA			AHRR	CDC42BPB	ELAVL3	GNAI1	MAST1	NUP107	PTPRZ1	SNRNP25	TRIM24
AR	BUB1B	CPA1	EGFR	FANCM	GNAI2	IKZF1	LRP1B	MYCL	PAX5	PREX2	REL	SIX1	TCF3	XPC			AKAP9	CDK5RAP2	ELK4	GOLGA5	MAST2	NUP160	PWWP2A	SORBS2	TRIM27
ARAF	CACNA1A	CRACD	EGLN1	FAS	GNAQ	IL10	LYN	MYCN	PBK	PRF1	REST	SIX2	TCF7L2	XPO1			AKT3	CDX1	ELL	GPHN	MBIP	NUP214	QKI	SP3	TRIM33
ARFRP1	CACNA1D	CRBN	EIF1AX	FAT1	GNAS	IL6ST	LZTR1	MYD88	PBRM1	PRKACA	RET	SLC22A18	TEK	XPO5			ALDH2	CENPK	EML4	GTF2I	MBOAT2	NUP98	RAD18	SPNS1	TRIO
ARHGAP35	CALR	CREBBP	EIF4A2	FAT3	GOLGA5	IL7R	LZTS1	MYEOV	PCBP1	PRKAR1A	RFWD3	SLIT2	TENT5C(FAM46C)	XRCC2			ALK	CEP170B	EP300	HACL1	MBTD1	NUTM1	RAD51B	SQSTM1	UBE2L3
ARHGEF12	CARD11	CRKL	EIF4E	FBXW7	GPC3	ING1	MAD1L1	MYOD1	PDCD1	PRKCI	RGS7	SLX4	TERF2	XRCC3			ANXA4	CEP43	EP400	HERPUD1	MCPH1	NUTM2A	RAF1(CRAF)	SRF	USH1G
ARID1A	CARM1	CRLF2	ELF3	FGF10	GPC4	INHA	MAD2L2	NAF1	PDCD1LG2	PRKD1	RHBDF2	SMAD2	TERT	YAP1			ARFIP1	CEP85L	EPC1	HEY1	MDM2	NUTM2B	RANBP2	SRGAP3	USP10
ARID1B	CASP10	CSDE1	ELOC	FGF12	GPS2	INHBA	MAGI2	NBN	PDE4DIP	PRKDC	RHEB	SMAD3	TET1	YES1			ARHGAP26	CEP89	EPS15	HIP1	MEAF6	OFD1	RARA	SS18	USP6
ARID2	CASP8	CSF1R	EMSY(C11orf30)	FGF14	GREM1	INPP4A	MALT1	NCOA3	PDGFRA	PRKN(PARK2)	RHOA	SMAD4	TET2	ZBTB2			ARHGEF12	CIC	ERBB4	HLA-A	MED12	OSBPL9	RBMS1	SS18L1	VCL
ARID5B	CASR	CSF3R	ENO1	FGF19	GRIN2A	INPP4B	MAP2K1(MEK1)	NCOR1	PDGFRB	PRSS1	RICTOR	SMARCA1	TGFBR1	ZFHX3			ARHGEF2	CIP2A	ERC1	HMGA2	MET	P4HA2	RBMS3	SSBP2	VGLL2
ASPM	CBFB	CTC1	EP300	FGF23	GRM3	INPPL1	MAP2K2(MEK2)	NEGR1	PDGFRL	PRSS8	RINT1	SMARCA4(BRG1)	TGFBR2	ZMYM3			ARID1A	CIT	ERG	HNRNPA2B1	MKRN1	PATZ1	RELA	SSH2	VGLL4
ASXL1	CBL	CTCF	EPAS1	FGF3	GSK3B	INSR	MAP2K4	NF1	PDK1	PSIP1	RIT1	SMARCB1	THAP12	ZMYND11			ARMC10	CITED2	ERLIN2	HOOK3	MLLT1	PAX3	RELCH	SSX1	VTI1A
ASXL2	CCN6	CTLA4	EPCAM	FGF4	GTF2I	IRF1	MAP3K1	NF2	PDPK1	PTCH1	RNF139	SMARCD1	TIAM1	ZNF217			ASIC2	CLCN6	ESR1(ER)	IGF2BP3	MLLT10	PAX5	RET	SSX2	WASF2
ATF7IP	CCND1	CTNNA1	EPHA2	FGF6	H1-2(HIST1H1C)	IRF2	MAP3K13	NFE2L2(Nrf2)	PDYN	PTCH2	RNF43	SMARCE1	TINF2	ZNF703			ASPSCR1	CLIP1	ESRP1	INA	MLLT11	PAX7	RGS22	SSX4	WIF1
ATM	CCND2	CTNNB1	EPHA3	FGF7	H2AX(H2AFX)	IRF4	MAP3K14	NFKBIA	PGR	PTEN	RNF6	SMO	TIPARP	ZNRF3			ATF1	CLIP2	ETV1	INO80D	MLLT3	PAX8	RHEBL1	SSX4B	WT1
ATP1A1	CCND3	CTNND1	EPHA5	FGFR1	H2BC5(HIST1H2BD)	IRF6	MAP3K4	NHP2	PHF6	PTGFRN	ROBO1	SMYD3	TMEM127	ZRSR2			ATG7	CLTC	ETV4	INTS4	MLLT6	PBX1	RNF130	ST7	WWTR1
ATP2B3	CCNE1	CTR9	EPHA7	FGFR2	H3-3A(H3F3A)	IRS1	MAPK1	NKX2-1	PHOX2B	PTH1R	ROS1	SNCAIP	TMPRSS2				ATIC	CNTRL	ETV5	IRF2BP2	MN1	PBX3	RNF216	STAT6	YAP1
ATP4A	CCNQ	CTRC	EPHB1	FGFR3	H3-3B(H3F3B)	IRS2	MAPK3	NKX3-1	PIK3C2B	PTK2	RPA1	SNRPD3	TNFAIP3				ATP1B1	COL1A1	ETV6	ITPR2	MRTFB	PCM1	ROS1	STIL	YWHAE
ATR	CD274(PD-L1)	CUL3	EPHB2	FGFR4	H3-4(HIST3H3)	JAK1	MAPKAP1	NOP10	PIK3C2G	PTP4A1	RPL22	SOCS1	TNFRSF14				AXL	COL6A3	EWSR1	JAK2	MSN	PDGFB	RREB1	STRN	YY1
ATRX	CD276	CUL4A	ERBB2(HER2)	FH	H3-5(H3F3C)	JAK2	MAX	NOTCH1	PIK3C3	PTPN11	RPS20	SOS1	TOP1				BAG4	CREB1	EZHIP	JAZF1	MSRB3	PDGFRB	RRP15	STRN3	ZC3H7B
AURKA	CD70	CUL4B	ERBB3	FHIT	H3C1(HIST1H3A)	JAK3	MC1R	NOTCH2	PIK3CA	PTPN12	RPS6KA4	SOX10	TOP2A				BAIAP2L1	CREB3L1	EZR	JPT1	MUSK	PHF1	RSPO3	SUZ12	ZC3HAV1
AURKB	CD79A	CUX1	ERBB4	FLCN	H3C10(HIST1H3H)	JMJD1C	MCC	NOTCH3	PIK3CB	PTPRB	RPS6KB2	SOX17	TP53				BCOR	CREB3L2	FAM118B	KCNMB4	MYB	PHGDH	RUNX1	SYCP1	ZCCHC8
AXIN1	CD79B	CXCR4	ERCC1	FLNA	H3C11(HIST1H3I)	JUN	MCL1	NOTCH4	PIK3CD	PTPRD	RPTOR	SOX2	TP53BP1				BCORL1	CREBBP	FAM131B	KCTD8	MYO18A	PHTF2	RUNX1T1	TACC1	ZFC3H1
AXIN2	CDC42	CYLD	ERCC2	FLT1	H3C12(HIST1H3J)	KARS1	MDC1	NPM1	PIK3CG	PTPRJ	RRAGC	SOX9	TP63				BCR	CREM	FBXL18	KDM2A	MYO1F	PICALM	RUNX2	TACC3	ZFP36
AXL	CDC73	CYP17A1	ERCC3	FLT3	H3C13(HIST2H3D)	KAT6A	MDM2	NRAS	PIK3R1	PTPRS	RRAS	SPEN	TRAF2				BEND2	CRTC1	FBXO28	KDM5A	MYO5A	PJA2	S100A10	TADA2A	ZFTA
B2M	CDH1	CYSLTR2	ERCC4	FLT4	H3C14(HIST2H3C)	KCNJ5	MDM4	NRG1	PIK3R2	PTPRT	RRAS2	SPI1	TRAF3				BEND5	CRTC3	FCHSD1	KIAA1549	MYRIP	PKN1	SARNP	TAF15	ZFYVE19
BABAM1	CDK12	DAXX	ERCC5	FMN2	H3C2(HIST1H3B)	KDM5A	MED12	NSD1	PIK3R3	PTPRU	RRM1	SPINK1	TRAF7				BICC1	CSF1	FEV	KIF5B	MZT1	PLA2R1	SCRIB	TAL1	ZKSCAN1
BACH1	CDK4	DCC	ERCC6	FOXA1	H3C3(HIST1H3C)	KDM5C	MEF2B	NSD2(WHSC1)	PIM1	QKI	RTEL1	SPOP	TRIP13				BRAF	CSGALNACT2	FGFR1	KIRREL1	NAB2	PLAG1	SDC4	TANC2	ZMYM2
BAP1	CDK6	DCUN1D1	ERF	FOXL2	H3C4(HIST1H3D)	KDM6A(UTX)	MELK	NSD3(WHSC1L1)	PINK1	RAB35	RUNX1	SPRED1	TRRAP				BRD3	CT45A2	FGFR1OP2	KLF17	NACC2	PLPP3	SEC16A	TBCK	ZNF207
